# Supplementary material for: Transfer Hydrogenation of Vinyl Arenes and Aryl Acetylenes with Ammonia Borane Catalyzed by Schiff Base Cobalt(II) Complexes
Source: Int J Mol Sci. 2024 Apr 15;25(8):4363. doi: 10.3390/ijms25084363 (PMC11050580; doi:10.3390/ijms25084363)
Supplement: Supplementary file 1 [file ijms-25-04363-s001.zip]

Archive with 1 entries (1 files):
- ijms-2932408-supplementary.pdf
